# Supplementary material for: Kompetitive Allele Specific PCR (KASP™) genotyping of 48 polymorphisms at different caprine loci in French Alpine and Saanen goat breeds and their association with milk composition
Source: PeerJ. 2018 Feb 21;6:e4416. doi: 10.7717/peerj.4416 (PMC5827040; doi:10.7717/peerj.4416)
Supplement: Data S1 [file peerj-06-4416-s001.xls]

## Sheet: French Alpine
No	ID	Sex	Breed	Kg milk on last lactation	Fat	Protein	Lactose
1	RO2552717728	F	French Alpine	822	3.94	3.99	4.2
2	RO2552590567	F	French Alpine	1340	3.93	3.99	4.03
3	RO2552717835	F	French Alpine	1222	3.64	3.71	4.1
4	RO2552516516	F	French Alpine	1163	3.66	3.74	4.9
6	RO2551436666	F	French Alpine	933	3.65	3.58	4
7	RO2552590590	F	French Alpine	915	3.64	3.59	4.2
9	RO2552717937	F	French Alpine	928	3.63	3.56	4.08
12	RO2552717850	F	French Alpine	915	4.05	3.79	4.9
13	RO2552590497	F	French Alpine	1000	3.89	3.81	4.23
15	RO2552590694	F	French Alpine	1105	4.11	3.8	4.04
20	RO2552717511	F	French Alpine	1003	3.51	3.56	4.29
23	RO2552717813	F	French Alpine	993	3.57	3.49	4.18
25	RO2552717934	F	French Alpine	1152	3.11	3.4	4.19
26	RO2552717530	F	French Alpine	1074	3.64	3.59	4.25
28	RO2552717885	F	French Alpine	1023	3.64	3.59	4.25
32	RO2552717531	F	French Alpine	884	3.78	3.65	4.1
33	RO2552717907	F	French Alpine	1150	3.86	3.59	4.08
42	RO2552590703	F	French Alpine	889	3.6	3.35	4.03
44	RO2552717815	F	French Alpine	1078	4.3	3.9	4.25
45	RO2551436811	F	French Alpine	1023	4.2	3.92	4.27
48	RO2552717774	F	French Alpine	836	3.6	3.4	4.25
61	RO25512717938	F	French Alpine	1105	3.68	3.5	4.27
62	RO2552590446	F	French Alpine	961	3.75	3.4	4.25
76			French Alpine	1028.45	3.8048	3.636	4.21027

## Sheet: SAANEN
No	ID	Sex	Breed	Kg milk on last lactation	Fat	Protein	Lactose
2	FR53748590237	F	Saanen	915	3.78	3.58	4.16
3	FR53748590212	F	Saanen	60	3.65	3.52	4.02
4	RO2551436731	F	Saanen	884	3.8	3.6	4.29
5	RO2551300388	F	Saanen	1074	4	3.8	4.16
6	RO2552590665	F	Saanen	903	3.92	3.72	4.26
7	FR57598490436	F	Saanen	687	3.85	3.6	4.19
8	FR53748590276	F	Saanen	1039	3.75	3.55	4.16
14	RO2552717594	F	Saanen	657	3.69	3.5	4.13
15	RO2552717580	F	Saanen	795	3.72	3.4	4.26
20	FR57579190536	F	Saanen	952	3.89	3.58	4.18
25	RO2552717612	F	Saanen	866	3.88	3.6	4.25
27	RO2551300396	F	Saanen	1118	3.82	3.49	4.21
31	FR57598490398	F	Saanen	884	3.8	3.6	4.23
33	RO2551011232	F	Saanen	152	3.7	3.51	4.22
39	RO2552516511	F	Saanen	961	3.85	3.62	4.03
40	RO2552590529	F	Saanen	1186	3.76	3.52	4.09
44	FR57598490238	F	Saanen	915	4.03	3.98	4.12
46	RO2552516506	F	Saanen	759	3.88	3.63	4.26
48	FR53748590262	F	Saanen	1013	3.94	3.6	4.23
54	FR53679190173	F	Saanen	1003	4.2	3.9	4.25
56	RO2551010845	F	Saanen	1008	3.9	3.68	4.26
60	FR57598490250	F	Saanen	1074	3.65	3.65	4.21
62	FR53748590202	F	Saanen	819	3.72	3.6	4.23
63	RO2551010789	F	Saanen	710	3.89	3.65	4.22
73	RO2551436704	F	Saanen	884	3.76	3.67	4.19

## Sheet: genotypes
SNP	Gene	S14	S60	S8	S27	S54	S31	S56	S33	S15	S62	S2	S39	S63	S3	S40	S73	S4	S 44	S5	S20	S46	S6	S48	S7	S25	FA12	FA32	FA13	FA33	FA1	FA15	FA2	FA61	FA3	FA42	FA62	FA4	FA20	FA44	FA76	FA6	FA25	FA7	FA26	FA23	FA45	FA48	FA9
rs268292980	PRNP_2	A-A	A-A	A-A	?	?	A-A	A-A	?	?	A-A	A-A	A-A	?	A-A	A-A	A-A	?	A-A	A-A	?	A-A	?	?	A-A	?	A-A	A-A	?	A-A	A-A	A-A	A-A	?	A-A	?	A-A	?	?	?	A-A	?	A-A	A-A	A-A	A-A	A-A	A-A	A-A
rs268293109	CSN3_2	A-A	A-A	A-A	A-A	A-A	A-A	A-A	A-A	A-A	A-A	A-A	A-A	A-A	A-A	A-A	A-A	A-A	A-A	A-A	A-A	A-A	A-A	A-A	A-A	A-A	A-A	A-A	A-A	A-A	A-A	A-A	A-A	A-A	A-A	A-A	A-A	A-A	?	A-A	A-A	A-A	A-A	A-A	A-A	A-A	A-A	A-A	A-A
rs635583012	SOCS3	T-G	T-G	T-G	T-G	G-G	T-T	T-T	T-G	G-G	T-G	G-G	T-G	T-T	T-G	T-G	T-G	T-G	T-G	T-G	T-G	G-G	T-T	T-G	T-G	T-G	T-T	T-T	T-G	T-G	T-T	T-G	G-G	T-G	T-G	?	T-G	T-T	?	T-G	T-G	G-G	T-G	T-T	G-G	T-T	T-G	T-G	G-G
rs635969404	IL15RA	C-C	T-C	C-C	T-C	T-C	T-C	C-C	T-C	T-C	T-C	T-C	T-T	T-T	T-C	T-T	C-C	C-C	T-T	T-T	T-T	T-T	T-C	T-T	C-C	T-C	C-C	T-C	C-C	T-C	C-C	C-C	T-C	C-C	T-T	?	T-C	T-C	?	T-T	C-C	C-C	T-C	C-C	C-C	C-C	C-C	C-C	C-C
rs637389720	DGAT1_2	G-G	G-G	G-G	G-G	G-G	G-G	G-G	G-G	G-G	G-G	G-G	G-G	G-G	G-G	G-G	G-G	G-G	G-G	G-G	G-G	G-G	G-G	G-G	G-G	G-G	G-G	G-G	G-G	G-G	G-G	G-G	G-G	G-G	G-G	G-G	G-G	G-G	?	G-G	G-G	G-G	G-G	G-G	G-G	G-G	G-G	G-G	G-G
rs638567475	ZP2	G-G	G-G	G-G	G-G	G-G	G-G	G-G	G-G	G-G	G-G	G-G	G-G	G-G	G-G	G-G	G-G	G-G	G-G	G-G	G-G	G-G	G-G	G-G	G-G	G-G	G-G	G-G	G-G	G-G	G-G	G-G	G-G	G-G	G-G	G-G	G-G	G-G	G-G	G-G	G-G	G-G	G-G	G-G	G-G	G-G	G-G	G-G	G-G
rs639895207	TGFB1	C-C	C-C	C-C	C-C	C-C	C-C	C-C	C-C	C-C	C-C	C-C	C-C	C-C	C-C	C-C	C-C	C-C	C-C	C-C	C-C	C-C	C-C	C-C	C-C	C-C	C-C	C-C	C-C	C-C	C-C	C-C	C-C	C-C	C-C	?	C-C	C-C	?	C-C	C-C	C-C	C-C	C-C	C-C	C-C	C-C	C-C	C-C
rs640194180	IL1B	G-G	G-G	G-G	G-G	G-G	G-G	G-G	G-G	G-G	G-G	G-G	G-G	G-G	G-G	G-G	G-G	G-G	G-G	G-G	G-G	G-G	G-G	G-G	G-G	G-G	G-G	G-G	G-G	G-G	G-G	G-G	G-G	G-G	G-G	G-G	G-G	G-G	?	G-G	G-G	G-G	G-G	G-G	G-G	G-G	G-G	G-G	G-G
rs640582069	IL1RN	T-G	G-G	G-G	T-G	T-G	T-G	G-G	G-G	T-G	G-G	G-G	G-G	T-G	G-G	T-T	G-G	G-G	T-T	T-G	T-G	G-G	G-G	T-G	G-G	T-G	T-G	G-G	T-T	T-G	T-G	G-G	T-G	T-G	G-G	G-G	G-G	T-T	G-G	T-T	G-G	G-G	T-G	T-G	T-G	T-G	T-G	T-G	T-G
rs640597911	CLEC4E	G-G	G-G	G-G	G-G	G-G	G-G	G-G	G-G	G-G	G-G	G-G	G-G	G-G	G-G	G-G	G-G	G-G	G-G	G-G	G-G	G-G	?	G-G	G-G	G-G	G-G	G-G	G-G	G-G	G-G	G-G	G-G	G-G	G-G	?	G-G	G-G	?	G-G	G-G	?	G-G	G-G	G-G	G-G	G-G	G-G	G-G
rs641385611	PTX3	G-G	G-G	G-G	G-G	G-G	G-G	G-G	G-G	G-G	G-G	G-G	G-G	G-G	G-G	G-G	G-G	G-G	G-G	G-G	G-G	G-G	G-G	G-G	G-G	G-G	G-G	G-G	G-G	G-G	G-G	G-G	G-G	G-G	G-G	?	G-G	G-G	?	G-G	G-G	G-G	G-G	G-G	G-G	G-G	G-G	G-G	G-G
rs641851617	MSTN_2	A-A	A-A	A-A	A-A	A-A	A-A	A-A	?	A-A	A-A	A-A	A-A	A-A	A-A	A-A	A-A	A-A	A-A	A-A	A-A	A-A	A-A	A-A	A-A	A-A	A-A	A-A	A-A	A-A	A-A	A-A	A-A	?	A-A	?	A-A	A-A	?	A-A	A-A	?	A-A	A-A	A-A	A-A	A-A	A-A	A-A
rs642665135	HSPA13	A-A	A-A	A-A	A-A	A-A	A-A	A-A	A-A	A-A	A-A	A-A	A-A	A-A	A-A	A-A	A-A	A-A	A-A	A-A	A-A	A-A	A-A	A-A	A-A	A-A	A-A	A-A	A-A	A-A	A-A	A-A	A-A	?	A-A	?	A-A	A-A	?	A-A	A-A	?	A-A	A-A	A-A	A-A	A-A	A-A	A-A
rs643200957	SLC11A1	C-C	C-C	C-C	C-C	C-C	C-C	C-C	C-C	C-C	C-C	C-C	C-C	C-C	C-C	C-C	C-C	C-C	C-C	C-C	C-C	C-C	C-C	C-C	C-C	C-C	C-C	C-C	C-C	C-C	C-C	C-C	C-C	C-C	C-C	C-C	C-C	C-C	?	C-C	C-C	C-C	C-C	C-C	C-C	C-C	C-C	C-C	C-C
rs644393790	ICOSLG	C-C	C-C	C-C	C-C	C-C	C-C	C-C	C-C	C-C	C-C	C-C	C-C	C-C	C-C	C-C	C-C	C-C	C-C	C-C	C-C	C-C	C-C	C-C	C-C	C-C	C-C	C-C	C-C	C-C	C-C	C-C	C-C	C-C	C-C	C-C	C-C	C-C	?	C-C	C-C	C-C	C-C	C-C	C-C	C-C	C-C	C-C	C-C
rs646307174	IL6	T-T	T-T	T-T	T-T	T-T	T-T	T-T	T-T	T-T	T-T	T-T	T-T	T-T	T-T	T-T	T-T	T-T	T-T	T-T	T-T	T-T	T-T	T-T	T-T	T-T	T-T	T-T	T-T	T-T	T-T	T-T	T-T	T-T	T-C	?	T-T	T-T	?	T-C	T-T	T-T	T-T	T-T	T-T	T-T	T-T	T-T	T-T
rs646939931	PAEP_1	C-C	C-C	C-C	C-C	C-C	C-C	C-C	C-C	C-C	C-C	C-C	C-C	C-C	C-C	C-C	C-C	C-C	C-C	C-C	C-C	C-C	C-C	C-C	C-C	C-C	C-C	C-C	C-C	C-C	C-C	C-C	C-C	C-C	C-C	?	C-C	C-C	?	C-C	C-C	?	C-C	C-C	C-C	C-C	C-C	C-C	C-C
rs647010244	CSN1S2_1	C-C	C-C	C-C	C-C	C-C	C-C	C-C	C-C	C-C	C-C	C-C	C-C	C-C	C-C	C-C	C-C	C-C	C-C	C-C	C-C	?	C-C	C-C	C-C	C-C	C-C	C-C	C-C	C-C	C-C	C-C	C-C	C-C	C-C	?	C-C	C-C	?	C-C	C-C	C-C	C-C	C-C	C-C	C-C	C-C	C-C	C-C
rs648330532	HSP90AA1_2	C-C	C-C	C-C	C-C	C-C	C-C	C-C	C-C	C-C	C-C	C-C	C-C	C-C	C-C	C-C	C-C	C-C	C-C	C-C	C-C	C-C	C-C	C-C	C-C	C-C	C-C	C-C	C-C	C-C	C-C	C-C	C-C	C-C	C-C	C-C	C-C	C-C	?	C-C	C-C	C-C	C-C	C-C	C-C	C-C	C-C	C-C	C-C
rs650731617	IL4R	C-C	C-C	C-C	C-C	C-C	C-C	C-C	C-C	C-C	C-C	C-C	C-C	C-C	C-C	C-C	C-C	C-C	C-C	C-C	C-C	C-C	C-C	C-C	C-C	C-C	C-C	C-C	C-C	C-C	C-C	C-C	C-C	C-C	C-C	C-C	C-C	C-C	?	C-C	C-C	C-C	C-C	C-C	C-C	C-C	C-C	C-C	C-C
rs651461190	MC5R_2	C-C	C-C	C-C	C-C	C-C	C-C	C-C	C-C	C-C	C-C	C-C	C-C	C-C	C-C	C-C	C-C	C-C	C-C	C-C	C-C	C-C	C-C	C-C	C-C	C-C	C-C	C-C	C-C	C-C	C-C	C-C	C-C	C-C	C-C	C-C	C-C	C-C	C-C	C-C	C-C	C-C	C-C	C-C	?	C-C	C-C	C-C	C-C
rs651811571	MAP3K14	G-G	G-G	G-G	G-G	G-G	G-G	G-G	G-G	G-G	G-G	G-G	G-G	G-G	G-G	G-G	G-G	G-G	G-G	G-G	G-G	G-G	G-G	G-G	G-G	G-G	G-G	G-G	G-G	G-G	G-G	G-G	G-G	G-G	G-G	G-G	G-G	G-G	G-G	G-G	G-G	G-G	G-G	G-G	G-G	G-G	G-G	G-G	G-G
rs654112183	MITF_1	C-C	C-C	C-C	C-C	C-C	C-C	C-C	C-C	C-C	C-C	C-C	C-C	C-C	C-C	C-C	C-C	C-C	C-C	C-C	C-C	C-C	C-C	C-C	C-C	C-C	C-C	C-C	C-C	C-C	C-C	C-C	C-C	C-C	C-C	C-C	C-C	C-C	C-C	C-C	C-C	C-C	C-C	C-C	C-C	C-C	C-C	C-C	C-C
rs655570397	CSN2_1	G-G	G-G	G-G	G-G	G-G	G-G	G-G	G-G	G-G	G-G	G-G	G-G	G-G	G-G	G-G	G-G	G-G	G-G	G-G	G-G	G-G	G-G	G-G	G-G	G-G	G-G	G-G	G-G	G-G	G-G	G-G	G-G	G-G	G-G	?	G-G	G-G	G-G	?	G-G	G-G	G-G	G-G	G-G	G-G	G-G	G-G	G-G
rs655587739	LIPE	G-G	G-G	G-G	G-G	G-G	G-G	G-G	G-G	G-G	G-G	G-G	G-G	G-G	G-G	G-G	G-G	G-G	G-G	G-G	G-G	G-G	G-G	G-G	G-G	G-G	G-G	G-G	G-G	G-G	G-G	G-G	G-G	G-G	G-G	?	G-G	G-G	?	G-G	G-G	G-G	G-G	G-G	G-G	G-G	G-G	G-G	G-G
rs655800693	IGF1	T-T	T-T	T-T	T-T	T-T	T-T	T-T	T-T	T-T	T-T	T-T	T-T	T-T	T-T	T-T	T-T	T-T	T-T	T-T	T-T	T-T	T-T	T-T	T-T	T-T	T-T	T-T	T-T	T-T	T-T	T-T	T-T	T-T	T-T	T-T	T-T	T-T	T-T	T-T	T-T	T-T	T-T	T-T	T-T	T-T	T-T	T-T	T-T
rs657011040	MC5R_1	G-G	G-G	G-G	G-G	G-G	G-G	G-G	G-G	G-G	G-G	G-G	G-G	G-G	G-G	G-G	G-G	G-G	G-G	G-G	G-G	G-G	G-G	G-G	G-G	G-G	G-G	G-G	G-G	G-G	G-G	G-G	G-G	?	G-G	?	G-G	G-G	?	G-G	G-G	G-G	G-G	G-G	G-G	G-G	G-G	G-G	G-G
rs657028280	LYZL6	G-G	G-G	G-G	G-G	G-G	G-G	G-G	G-G	G-G	G-G	G-G	G-G	G-G	G-G	G-G	G-G	G-G	G-G	G-G	G-G	G-G	G-G	G-G	G-G	G-G	G-G	G-G	G-G	G-G	G-G	G-G	G-G	G-G	G-G	?	G-G	G-G	?	G-G	G-G	G-G	G-G	G-G	G-G	G-G	G-G	G-G	G-G
rs657411574	HSPA12B	G-G	G-G	G-G	G-G	G-G	G-G	G-G	G-G	G-G	G-G	G-G	G-G	G-G	G-G	G-G	G-G	G-G	G-G	G-G	G-G	G-G	G-G	G-G	G-G	G-G	G-G	G-G	G-G	G-G	G-G	G-G	G-G	G-G	G-G	?	G-G	G-G	?	G-G	G-G	G-G	G-G	G-G	G-G	G-G	G-G	G-G	G-G
rs660778229	HSP90AA1_1	G-G	G-A	G-G	G-G	G-A	G-G	G-G	G-G	G-G	G-G	G-G	G-G	G-G	G-G	G-G	G-A	G-A	G-G	G-G	G-G	G-G	G-A	G-A	G-G	G-G	G-G	?	G-A	G-G	G-G	G-G	G-G	G-G	G-G	?	G-G	G-G	?	A-A	G-A	G-G	G-G	G-G	G-A	A-A	G-A	G-G	G-A
rs661165283	TNF	A-T	T-T	A-T	A-A	A-T	T-T	A-T	T-T	A-T	A-A	A-T	A-A	T-T	T-T	T-T	T-T	T-T	A-T	T-T	A-T	T-T	T-T	T-T	A-T	A-T	A-T	T-T	A-T	T-T	A-T	T-T	T-T	T-T	T-T	A-T	T-T	T-T	T-T	T-T	T-T	T-T	T-T	T-T	T-T	A-T	T-T	A-T	T-T
rs661914424	TLR3	G-G	G-G	G-G	G-G	G-C	G-G	G-G	G-C	G-C	G-G	G-G	G-C	G-G	G-G	G-G	G-G	G-G	G-G	G-G	G-G	G-G	G-G	G-G	G-G	G-G	G-G	G-G	?	G-G	G-G	G-C	G-G	G-G	G-G	G-G	G-C	G-G	?	G-G	G-G	?	G-G	G-G	G-G	G-G	G-G	G-G	G-G
rs662251196	GHR	C-C	C-C	C-C	C-C	C-C	C-C	C-C	C-C	C-C	C-C	C-C	C-C	C-C	C-C	C-C	C-C	C-C	C-C	C-C	C-C	C-C	C-C	C-C	C-C	C-C	C-C	C-C	C-C	C-C	C-C	C-C	C-C	C-C	C-C	?	C-C	C-C	?	C-C	C-C	C-C	C-C	C-C	C-C	C-C	C-C	C-C	C-C
rs662591991	SLC10A5	T-T	T-T	T-T	T-T	T-T	T-T	T-T	T-T	T-T	T-T	T-T	T-T	T-T	T-T	T-T	T-T	T-T	T-T	T-T	T-T	T-T	T-T	T-T	T-T	T-T	T-T	T-T	T-T	T-T	T-T	T-T	T-T	?	T-T	?	?	T-T	?	T-T	T-T	T-T	T-T	T-T	T-T	T-T	T-T	T-T	T-T
rs664283580	MITF_2	C-C	C-C	C-C	T-C	C-C	C-C	C-C	C-C	C-C	C-C	C-C	C-C	C-C	C-C	C-C	C-C	C-C	C-C	C-C	C-C	C-C	C-C	T-C	C-C	C-C	C-C	C-C	C-C	C-C	C-C	C-C	C-C	C-C	C-C	C-C	T-C	C-C	C-C	C-C	C-C	C-C	C-C	C-C	C-C	C-C	C-C	C-C	C-C
rs665173888	IL8	G-G	G-G	G-G	G-G	G-G	G-G	G-G	G-G	G-G	G-A	G-A	G-G	G-G	G-A	G-G	G-A	G-G	G-G	G-G	G-G	G-G	G-G	G-G	G-A	G-G	G-G	G-G	G-A	G-A	G-G	G-G	G-G	?	G-G	?	G-G	G-G	?	?	G-A	?	G-A	G-G	G-A	A-A	G-G	G-G	G-G
rs665266215	PRNP_1	T-T	T-T	T-T	T-T	T-T	T-T	T-T	T-T	T-T	T-T	T-T	T-T	T-T	T-T	T-T	T-T	T-T	T-T	T-T	T-T	T-T	T-T	T-T	T-T	T-T	T-T	T-T	T-T	T-T	T-T	T-T	T-T	T-T	T-T	T-T	T-T	T-T	?	T-T	T-T	T-T	T-T	T-T	T-T	T-T	T-T	T-T	T-T
rs666579277	DGAT1_1	C-C	C-C	C-C	C-C	C-C	C-C	C-C	C-C	C-C	C-C	C-C	C-C	C-C	C-C	C-C	C-C	C-C	C-C	C-C	C-C	C-C	C-C	C-C	C-C	C-C	C-C	C-C	C-C	C-C	C-C	C-C	C-C	?	C-C	?	C-C	C-C	?	C-C	C-C	C-C	C-C	C-C	C-C	C-C	C-C	C-C	C-C
rs666806435	CAST	C-C	T-C	C-C	T-T	C-C	C-C	C-C	C-C	T-C	C-C	C-C	C-C	C-C	C-C	T-C	T-C	C-C	C-C	C-C	T-C	C-C	T-C	C-C	C-C	C-C	C-C	C-C	C-C	C-C	C-C	C-C	C-C	C-C	C-C	?	C-C	C-C	?	C-C	C-C	C-C	C-C	C-C	T-C	C-C	T-C	C-C	C-C
rs666944028	SLC11A1	C-C	C-C	C-C	C-C	C-C	C-C	C-C	C-C	C-C	C-C	C-C	C-C	C-C	C-C	C-C	C-C	C-C	C-C	C-C	C-C	C-C	C-C	C-C	C-C	C-C	C-C	C-C	C-C	C-C	C-C	C-C	C-C	C-C	C-C	C-C	C-C	C-C	?	C-C	C-C	C-C	C-C	C-C	C-C	C-C	C-C	C-C	C-C
rs668650719	PRLR_2	G-G	G-G	G-G	G-G	G-G	G-G	G-G	G-G	G-G	G-G	G-G	G-G	G-G	G-G	G-G	G-G	G-G	G-G	G-G	G-G	G-G	?	G-G	G-G	G-G	G-G	G-G	G-G	G-G	G-G	G-G	G-G	G-G	G-G	?	G-G	G-G	?	G-G	G-G	G-G	G-G	G-G	G-G	G-G	G-G	G-G	G-G
rs668924310	MAP3K14	T-T	T-T	T-T	T-T	T-T	T-T	T-T	T-T	T-T	T-T	T-T	T-T	T-T	T-T	T-T	T-T	T-T	T-T	T-T	T-T	T-T	T-T	T-T	T-T	T-T	T-T	T-T	T-T	T-T	T-T	T-T	T-T	T-T	T-T	?	T-T	T-T	?	T-T	T-T	T-T	T-T	T-T	T-T	T-T	T-T	T-T	T-T
rs669391945	TLR4	A-A	A-A	A-A	A-A	A-A	A-A	A-A	?	A-A	A-A	A-A	A-A	A-A	A-A	A-A	A-A	A-A	A-A	A-A	A-A	A-A	A-A	A-A	A-A	A-A	A-A	A-A	A-A	A-A	A-A	A-A	A-A	?	A-A	?	A-A	A-A	?	?	A-A	?	A-A	A-A	A-A	A-A	A-A	A-A	A-A
rs669561078	TNFSF13	A-A	A-A	A-A	A-A	A-A	G-A	A-A	A-A	A-A	A-A	A-A	G-A	A-A	A-A	A-A	A-A	A-A	A-A	G-A	A-A	A-A	G-A	A-A	A-A	A-A	A-A	?	A-A	?	A-A	G-A	A-A	A-A	A-A	?	A-A	A-A	?	A-A	G-A	A-A	A-A	A-A	G-A	A-A	A-A	A-A	A-A
rs669986850	CLEC4E	T-T	T-C	T-T	T-T	T-T	T-C	T-C	T-T	T-T	T-T	T-C	T-T	T-T	T-T	T-T	T-T	T-T	T-T	T-T	T-T	T-T	?	T-T	T-T	T-T	T-C	T-T	T-C	T-C	T-C	T-T	T-T	?	T-T	?	T-T	T-T	?	T-T	T-T	?	T-T	T-C	T-C	?	T-C	T-T	T-C
rs671256096	DES	C-C	?	C-C	C-C	C-C	C-C	T-C	C-C	T-C	C-C	C-C	C-C	C-C	T-C	C-C	C-C	C-C	C-C	C-C	C-C	C-C	C-C	C-C	C-C	T-C	C-C	C-C	C-C	C-C	C-C	C-C	C-C	C-C	T-C	?	C-C	C-C	?	C-C	C-C	C-C	C-C	C-C	C-C	C-C	C-C	C-C	C-C
rs671391101	GHRHR	A-A	A-A	A-A	A-A	A-A	A-A	A-A	A-A	A-A	A-A	A-A	A-A	A-A	A-A	A-A	A-A	A-A	A-A	A-A	A-A	A-A	A-A	A-A	A-A	A-A	?	A-A	A-A	A-A	G-G	G-G	A-A	?	A-A	?	A-A	?	?	A-A	A-A	A-A	A-A	?	A-A	A-A	A-A	A-A	A-A
rs671509714	PPRC1	G-G	G-G	G-G	G-G	G-G	G-G	G-G	G-G	G-G	G-G	G-G	G-G	G-G	G-G	G-G	G-G	G-G	G-G	G-G	G-G	G-G	G-G	G-G	G-G	G-G	G-G	G-G	G-A	G-G	G-G	G-G	G-G	?	G-G	?	G-G	G-G	?	G-G	G-A	G-G	G-G	G-G	G-G	G-G	G-G	G-G	G-G
[truncated: 1 more columns]
